# Supplementary material for: Degradation of Minocycline by the Adsorption–Catalysis Multifunctional PVDF–PVP–TiO2 Membrane: Degradation Kinetics, Photocatalytic Efficiency, and Toxicity of Products
Source: Int J Environ Res Public Health. 2021 Nov 24;18(23):12339. doi: 10.3390/ijerph182312339 (PMC8656511; doi:10.3390/ijerph182312339)
Supplement: Supplementary file 1 [file ijerph-18-12339-s001.zip]

Archive with 1 entries (1 files):
- ijerph-1458892-supplementary.pdf
